# Supplementary material for: Synthesis, Spectroscopic Characterization, and Biological Evaluation of a Novel Acyclic Heterocyclic Compound: Anticancer, Antioxidant, Antifungal, and Molecular Docking Studies
Source: Pharmaceuticals (Basel). 2025 Oct 12;18(10):1533. doi: 10.3390/ph18101533 (PMC12567457; doi:10.3390/ph18101533)
Supplement: Supplementary file 1 [file pharmaceuticals-18-01533-s001.zip]

Archive with 1 entries (1 files):
- pharmaceuticals-3863748-supplementary.pdf
